# Supplementary material for: Combined Plasma DHA-Containing Phosphatidylcholine PCaa C38:6 and Tetradecanoyl-Carnitine as an Early Biomarker for Assessing the Mortality Risk among Sarcopenic Patients
Source: Nutrients. 2024 Feb 23;16(5):611. doi: 10.3390/nu16050611 (PMC10933763; doi:10.3390/nu16050611)
Supplement: Supplementary file 1 [file nutrients-16-00611-s001.zip]

Archive with 1 entries (1 files):
- nutrients-2840737-supplementary.pdf
